# Supplementary material for: Expression of the cancer-associated DNA polymerase ε P286R in fission yeast leads to translesion synthesis polymerase dependent hypermutation and defective DNA replication
Source: PLoS Genet. 2021 Jul 6;17(7):e1009526. doi: 10.1371/journal.pgen.1009526 (PMC8284607; doi:10.1371/journal.pgen.1009526)
Supplement: S9 Table — (XLSX) [file pgen.1009526.s015.xlsx]

## Sheet: Sheet1
S9 Table Rad11(RPA)-GFP foci numerical data
	1 foci	> 1 foci	% RPA-positive nuclei	N
wt	7.73333	2.66667	10.4	375
P287R	20.2532	5.6962	25.9494	474
	1 foci	> 1 foci	% RPA-positive nuclei	N
wt	8.58896	4.44785	13.0368	652
exonull	10.1604	3.38681	13.5472	561
P287R	19.699	8.07114	27.7702	731
														s
	1 foci	> 1 foci	% RPA-positive nuclei	N
wt	8.57143	2.85714	11.4286	595
exonull	11.4385	1.7331	13.1716	577
P287R	15.1383	7.86026	22.9985	687
	%	DESVEST
WT	11.6218	1.32898
Exonull	13.3594	0.265632
P287R	25.5727	2.40801
