# Supplementary material for: Expression of the cancer-associated DNA polymerase ε P286R in fission yeast leads to translesion synthesis polymerase dependent hypermutation and defective DNA replication
Source: PLoS Genet. 2021 Jul 6;17(7):e1009526. doi: 10.1371/journal.pgen.1009526 (PMC8284607; doi:10.1371/journal.pgen.1009526)
Supplement: S10 Table — (XLSX) [file pgen.1009526.s016.xlsx]

## Sheet: Sheet1
S10 Table SNP and Indel data from mutation accumulation experiments
Genotype	SNPs	Indels	Lineage
wt	0	0	1
wt	1	2	2
pol2 D276A,E278A	9	4	1
pol2 D276A,E278A	10	4	2
pol2 P287R	326	14	1
pol2 P287R	386	16	2
pol2 P287R	466	15	3
kpa1Δ	2	2	1
kpa1Δ	1	2	2
kpa1Δ P287R	37	8	1
kpa1Δ P287R	39	9	2
kpa1Δ P287R	17	4	3
kpa1Δ P287R	10	4	4
eso1-D147N	1	0	1
eso1-D147N P287R	52	1	1
eso1-D147N P287R	148	6	2
