# Supplementary material for: Expression of the cancer-associated DNA polymerase ε P286R in fission yeast leads to translesion synthesis polymerase dependent hypermutation and defective DNA replication
Source: PLoS Genet. 2021 Jul 6;17(7):e1009526. doi: 10.1371/journal.pgen.1009526 (PMC8284607; doi:10.1371/journal.pgen.1009526)
Supplement: S12 Table — (XLSX) [file pgen.1009526.s018.xlsx]

## Sheet: wt
WT
EdU track #	Length
1	11292
2	5343
3	7418
4	50310
5	15326
6	33863
7	27256
8	34993
9	26449
10	41769
11	26614
12	17099
13	18711
14	26292
15	17583
16	21769
17	10009
18	5001
19	25324
20	38216
21	70024
22	11450
23	11771
24	11292
25	6130
26	20963
27	38539
28	25007
29	15642
30	22736
31	30476
32	12095
33	3562
34	4840
35	7742
36	10970
37	23709
38	4840
39	20156
40	14355
41	5975
42	18228
43	9030
44	10003
45	17905
46	25961
47	12740
48	8385
49	22414
50	97567
51	19678
52	24998
53	33543
54	28704
55	7580
56	21286
57	6450
58	16128
59	18544
60	13388
61	18869
62	18711
63	22092
64	64217
65	90358
66	85959
67	6936
68	58378
69	12904
70	18408
71	9548
72	7901
73	14696
74	21286
75	39676
76	14513
77	18872
78	4357
79	11771
80	9031
81	20802
82	17266
83	8225
84	24529
85	18063
86	11127
87	15004
88	52749
89	22112
90	8560
91	3548
92	14835
93	51451
94	24188
95	9515
96	17096
97	12095
98	11292
99	5343
100	7418
101	50310
102	15326
103	33863
104	27256
105	34993
106	26449
107	41769
108	26614
109	17099
110	18711
111	26292
112	17583
113	21769
114	10009
115	5001
116	25324
117	38216
118	70024
119	11450
120	11771
121	11292
122	6130
123	20963
124	38539
125	25007
126	15642
127	22736
128	30476
129	12095
130	3562
131	4840
132	7742
133	10970
134	23709
135	4840
136	20156
137	14355
138	5975
139	18228
140	9030
141	10003
142	17905
143	25961
144	12740
145	8385
146	22414
147	97567
148	19678
149	24998
150	33543
151	28704
152	7580
153	21286
154	6450
155	16128
156	18544
157	13388
158	18869
159	18711
160	22092
161	64217
162	90358
163	85959
164	6936
165	58378
166	12904
167	18408
168	9548
169	7901
170	14696
171	21286
172	39676
173	14513
174	18872
175	4357
176	11771
177	9031
178	20802
179	17266
180	8225
181	24529
182	18063
183	11127
184	15004
185	52749
186	22112
187	8560
188	3548
189	14835
190	51451
191	24188
192	9515
193	17096
194	49191
195	10159
196	62901
197	23545
198	31289
199	53702
200	5968
201	12743
202	12743
203	12265
204	25002
205	10976
206	5646
207	2902
208	26606
209	12095
210	54826
211	45970
212	16612
213	33740
214	16128
215	29348
216	39850
217	47430
218	27505
219	30216
220	45851
221	13554
222	8225
223	12936
224	18774
225	17756
226	7425
227	7586
228	35367
229	17925
230	18078
231	5644
232	77263
233	9696
234	25850
235	12111
236	4518
237	37749
238	33418
239	4044
240	6322
241	18561
242	74196
243	44410
244	12764
245	12587
246	9998
247	9999
248	9043
249	6936
250	11127
251	111945
252	13868
253	7908
254	0.981
255	5022
256	1612
257	2784
258	2263
259	3873
260	92424
261	24040
262	47264
263	17925
264	19834
265	5009
266	19374
267	7916
268	4196
269	10159
270	5324
271	12578
272	5482
273	12901
274	14029
275	6450
276	12743
277	5485
278	8882
279	5807
280	13871
281	5001
282	5644
283	14359
284	17603
285	6613
286	5482
287	17093
288	33540
289	8869
290	3712
291	8077
292	2746
293	8709
294	3548
295	4196
296	109489
297	5324
298	60960
299	33249
300	4676
301	27251
302	16782
303	7580
304	15488
305	54514
306	31447
307	23731
308	21290
309	26807
310	17093
311	6450
312	16126
313	5966
314	22577
315	3870
316	13715
317	3548
318	12094
319	15493
320	6291
321	21134
322	2741
323	4999
324	23220
325	11611
326	15179
327	3709
328	6450
329	11772
330	15000
331	3386
332	5485
333	34024
334	17910
335	10160
336	4034
337	21446
338	6611
339	8391
340	6613
341	5482
342	56276
343	2907
344	6934
345	15806
346	12417
347	37899
348	9191
349	7419
350	17910
351	16299
352	19191
353	14839
354	12748
355	2585
356	8238
357	15803
358	21778
359	2741
360	32444
361	18706
362	9998
363	5001
364	15641
365	13554
366	36460
367	15993
368	3241
369	5646
370	4354
371	7908
372	4999
373	10164
374	11292
375	4354
376	4676
377	10815
378	13388
379	7747
380	7586
381	1290
382	7903
383	1935
384	20005
385	16448
386	9204
387	19191
388	1935
389	2440
390	8892
391	2419
392	3548
393	31454
394	10482
395	11137
396	5805
397	4196
398	11614
399	7742
400	4196
401	12578
402	4999
403	9193
404	3870
405	0.968
406	1451
407	3225
408	2096
409	6774
410	12603
411	8870
412	9742
413	5492
414	27252
415	81435
416	59827
417	4034
418	32735
419	39990
420	9030
421	14029
422	12900
423	14843
424	8391
425	4701
426	20965
427	6934
428	19030
429	17738
430	25174
431	6307
432	10673
433	10365
434	6291
435	4031
436	3873
437	4192

## Sheet: P287R #1
P287R #1
EdU track #	Length
1	16299
2	27576
3	8552
4	3229
5	4679
6	24998
7	4044
8	24998
9	1781
10	28409
11	43413
12	38225
13	33066
14	14037
15	16299
16	11771
17	17917
18	13070
19	1781
20	19052
21	11614
22	2263
23	2096
24	4357
25	7747
26	62149
27	19514
28	9838
29	4357
30	7755
31	19834
32	8387
33	29525
34	27253
35	7580
36	21959
37	25651
38	38712
39	2419
40	5321
41	2263
42	6130
43	9514
44	23382
45	20963
46	14706
47	6772
48	19383
49	26494
50	8410
51	9515
52	7742
53	10966
54	5482
55	38386
56	2902
57	49198
58	13868
59	19834
60	30800
61	12098
62	3712
63	4999
64	28542
65	27900
66	11610
67	27412
68	14836
69	14835
70	7419
71	11789
72	14997
73	24053
74	52571
75	54664
76	26606
77	56277
78	24201
79	8870
80	8713
81	3551
82	17740
83	6452
84	23874
85	12582
86	22419
87	3068
88	8224
89	47113
90	16138
91	16460
92	20011
93	35314
94	5324
95	24080
96	14366
97	19834
98	9999
99	4840
100	5163
101	6790
102	4527
103	5321
104	17422
105	21945
106	16351
107	7258
108	19244
109	10823
110	11638
111	29768
112	11127
113	46140
114	13715
115	33219
116	4034
117	44989
118	61457
119	22258
120	23866
121	16932
122	94542
123	19528
124	8225
125	15662
126	6130
127	4515
128	14906
129	22633
130	10542
131	4401
132	42485
133	27114
134	13740
135	51606
136	9869
137	4840
138	14223
139	17636
140	14521
141	10486
142	7256
143	20489
144	14355
145	44057
146	18949
147	9687
148	23234
149	4679
150	12417
151	14878
152	7580
153	12272
154	29261
155	40808
156	11772
157	32905
158	14032
159	29348
160	2741
161	18544
162	15340
163	8230
164	10965
165	34350
166	18394
167	14836
168	17576
169	24511
170	32744
171	21468
172	53099
173	17099
174	5646
175	30155
176	3764
177	4999
178	46136
179	6611
180	15642
181	5321
182	15161
183	17917
184	19383
185	17093
186	6450
187	7256
188	4044
189	6452
190	6936
191	19200
192	14849
193	6450
194	46468
195	4676
196	5331
197	39850
198	11450
199	11933
200	28380
201	4676
202	21449
203	9515
204	6790
205	23545
206	60146
207	10647
208	9676
209	45215
210	9354
211	5343
212	5482
213	40206
214	63871
215	48070
216	27576
217	8552
218	3229
219	4679
220	24998
221	4044
222	24998
223	1781
224	28409
225	43413
226	38225
227	33066
228	14037
229	16299
230	11771
231	17917
232	13070
233	1781
234	19052
235	11614
236	2263
237	2096
238	4357
239	7747
240	62149
241	19514
242	9838
243	4357
244	7755
245	19834
246	8387
247	29525
248	27253
249	7580
250	21959
251	25651
252	38712
253	2419
254	5321
255	2263
256	6130
257	9514
258	23382
259	20963
260	14706
261	6772
262	19383
263	26494
264	8410
265	9515
266	7742
267	10966
268	5482
269	38386
270	2902
271	49198
272	13868
273	19834
274	30800
275	12098
276	3712
277	4999
278	28542
279	27900
280	11610
281	27412
282	14836
283	14835
284	7419
285	11789
286	14997
287	24053
288	52571
289	54664
290	26606
291	56277
292	24201
293	8870
294	8713
295	3551
296	17740
297	6452
298	23874
299	12582
300	22419
301	3068
302	8224
303	47113
304	16138
305	16460
306	20011
307	35314
308	5324
309	24080
310	14366
311	19834
312	9999
313	4840
314	5163
315	6790
316	4527
317	5321
318	17422
319	21945
320	16351
321	7258
322	19244
323	10823
324	11638
325	29768
326	11127
327	46140
328	13715
329	33219
330	4034
331	44989
332	61457
333	22258
334	23866
335	16932
336	94542
337	19528
338	8225
339	15662
340	6130
341	4515
342	14906
343	22633
344	10542
345	4401
346	42485
347	27114
348	13740
349	51606
350	9869
351	4840
352	14223
353	17636
354	14521
355	10486
356	7256
357	20489
358	14355
359	44057
360	18949
361	9687
362	23234
363	4679
364	12417
365	14878
366	7580
367	12272
368	29261
369	40808
370	11772
371	32905
372	14032
373	29348
374	2741
375	18544
376	15340
377	8230
378	10965
379	34350
380	18394
381	14836
382	17576
383	24511
384	32744
385	21468
386	53099
387	17099
388	5646
389	30155
390	3764
391	4999
392	46136
393	6611
394	15642
395	5321
396	15161
397	17917
398	19383
399	17093
400	6450
401	7256
402	4044
403	6452
404	6936
405	19200
406	14849
407	6450
408	46468
409	4676
410	5331
411	39850
412	11450
413	11933
414	28380
415	4676
416	21449
417	9515
418	6790
419	23545
420	60146
421	10647
422	9676
423	45215
424	9354
425	5343
426	5482
427	40206
428	63871
429	48070
430	5022
431	5183
432	5644
433	11942
434	4862
435	8399
436	28402
437	14190
438	10965
439	3064
440	3068
441	6936
442	20172
443	69344
444	25966
445	11298
446	21623
447	5160
448	7755
449	6452
450	19350
451	16938
452	11772
453	10160
454	46817
455	6468
456	7263
457	18711
458	12265
459	3225
460	19834
461	10823
462	60195
463	37257
464	30638
465	26936
466	15645
467	19038
468	24544
469	55631
470	11933
471	26929
472	13021
473	15483
474	2419
475	18716
476	33380
477	4518
478	15320
479	26607
480	58056
481	13546
482	20481
483	4518
484	12739
485	32587
486	27904
487	16938
488	18233
489	14516
490	4357
491	9675
492	30158
493	7901
494	13070
495	8064
496	8062
497	5966
498	7742
499	19351
500	22745
501	3068
502	15158
503	2907
504	23723
505	17738
506	36605
507	9354
508	7916
509	10642
510	9036
511	5644
512	10805
513	15319
514	44344
515	12417
516	16938
517	9036
518	3740
519	16628
520	9197
521	22757
522	5664
523	14545
524	6130
525	16467
526	2580
527	21784
528	11950
529	5163
530	45003
531	49542
532	21637
533	34360
534	19672
535	20811
536	4031
537	3873
538	59049
539	22741
540	16132
541	13715
542	11781
543	34240
544	3402
545	24222
546	6307
547	5664
548	11298
549	8225
550	7256
551	21334
552	65164
553	43645
554	21456
555	5805
556	5160
557	22416
558	16621
559	37091
560	62303
561	28064
562	7755
563	11306
564	2580
565	10702
566	10500
567	14801
568	25702
569	17362
570	32142
571	22581
572	13271
573	22351
574	119664
575	14044
576	8385
577	29993
578	42497
579	6289
580	15548
581	7111
582	18910
583	16138
584	24207
585	11620
586	15806
587	25564
588	11329
589	12925
590	8552
591	64164
592	17749
593	20208
594	35197
595	10486
596	16467
597	19083
598	15010
599	39934
600	12417
601	4840
602	20650
603	9680
604	16934
605	43078
606	37138
607	7908
608	16621
609	4527
610	10673
611	10984
612	15199
613	18578
614	28952
615	23783
616	6619
617	10482
618	9036
619	27430
620	12925
621	7742
622	13388
623	7272
624	7097
625	13560
626	43105
627	11811
628	5805
629	9999
630	57443
631	37870
632	76869
633	18147
634	17112
635	8399
636	13062
637	27953
638	41970
639	8571
640	7755
641	13247
642	47979
643	18578
644	14194
645	26641
646	15101
647	11083
648	11164
649	18041
650	32981
651	22622
652	37022
653	120329

## Sheet: P287R #2
P287R #2
EdU track #	EdU track length
1	4775
2	42755
3	18346
4	24018
5	6682
6	5597
7	18822
8	2659
9	2625
10	9122
11	6707
12	8064
13	8708
14	15806
15	12259
16	13545
17	55354
18	7863
19	7599
20	17170
21	2973
22	5827
23	43885
24	23528
25	16128
26	26785
27	8413
28	11770
29	8351
30	27894
31	20495
32	15245
33	14044
34	6363
35	22297
36	21980
37	9867
38	3261
39	3638
40	24735
41	14552
42	63544
43	9490
44	6420
45	7001
46	29055
47	8351
48	5200
49	6420
50	23858
51	16674
52	9375
53	15694
54	11504
55	10044
56	13431
57	4687
58	8780
59	4366
60	17666
61	4044
62	26426
63	14062
64	10823
65	12566
66	11477
67	23265
68	20341
69	8141
70	23909
71	19876
72	7606
73	4044
74	3709
75	8238
76	14843
77	8548
78	17401
79	6044
80	15902
81	44910
82	57004
83	3390
84	2902
85	19696
86	21262
87	20502
88	4561
89	19303
90	2424
91	5885
92	3923
93	4083
94	42542
95	3900
96	4401
97	28710
98	13068
99	12094
100	7354
101	2550
102	28226
103	3081
104	1460
105	9869
106	8875
107	36927
108	3225
109	2746
110	3386
111	4196
112	20156
113	28059
114	2741
115	9036
116	7256
117	10211
118	19946
119	2755
120	3417
121	13222
122	17410
123	20112
124	13932
125	19787
126	5966
127	2550
128	2857
129	3114
130	34664
131	15247
132	3060
133	9546
134	14199
135	4696
136	7090
137	10611
138	13921
139	13268
140	11230
141	9437
142	15416
143	3927
144	5163
145	7863
146	3764
147	2816
148	5715
149	10407
150	16621
151	22686
152	13068
153	27572
154	14823
155	15881
156	3775
157	13649
158	15882
159	6534
160	7199
161	18188
162	14940
163	15918
164	3168
165	24172
166	10990
167	21471
168	9504
169	29685
170	6492
171	9678
172	17561
173	9778
174	4880
175	3740
176	6964
177	13142
178	13580
179	11361
180	9920
181	20249
182	8077
183	28446
184	11950
185	7767
186	5646
187	14213
188	13882
189	7320
190	4687
191	17624
192	11183
193	8399
194	8249
195	6297
196	22979
197	4060
198	12420
199	2424
200	19374
201	34249
202	4701
203	12454
204	25528
205	6136
206	5001
207	18417
208	17434
209	12094
210	5022
211	6128
212	10809
213	7742
214	5001
215	12578
216	19030
217	19030

## Sheet: P287R #3
P287R #3
EdU track #	EdU track length
1	20824
2	2746
3	9204
4	5321
5	3390
6	4044
7	10673
8	10351
9	22943
10	19715
11	46713
12	21315
13	17636
14	11477
15	8410
16	6136
17	5814
18	6307
19	9204
20	12743
21	3402
22	8399
23	2258
24	20320
25	3548
26	31316
27	20841
28	10501
29	3709
30	17112
31	12098
32	2096
33	6130
34	4034
35	17463
36	24724
37	8548
38	4354
39	8869
40	4676
41	18555
42	7097
43	7740
44	10331
45	12578
46	6772
47	4366
48	3873
49	5814
50	2580
51	5861
52	5163
53	4357
54	3548
55	2902
56	3064
57	7800
58	4366
59	8620
60	18484
61	20907
62	1129
63	4220
64	3421
65	3723
66	22527
67	10030
68	10686
69	13285
70	11353
71	64633
72	24177
73	8301
74	8856
75	3261
76	9203
77	30992
78	48035
79	23330
80	7161
81	47691
82	8165
83	41941
84	8731
85	5841
86	9308
87	20397
88	4342
89	20916
90	13759
91	22864
92	11585
93	3606
94	4242
95	77428
96	43078
97	4518
98	10481
99	10009
100	3548
101	3225
102	2741
103	15806
104	4838
105	2580
106	2096
107	8870
108	7579
109	24996
110	2741
111	3548
112	4676
113	5968
114	5160
115	3225
116	2741
117	0.806
118	2419
119	2419
120	3225
121	3064
122	22737
123	3870
124	8709
125	2746
126	4366
127	20037
128	12259
129	1290
130	21447
131	15481
132	13392
133	6934
134	22903
135	32909
136	13868
137	26933
138	13385
139	16934
140	15488
141	6774
142	20972
143	2263
144	1290
145	5160
146	33863
147	9030
148	20167
149	22419
150	3225
151	12256
152	6450
153	16621
154	9676
155	8238
156	6452
157	14352
158	2263
159	19200
160	13223
161	5646
162	4192
163	2102
164	2419
165	1612
166	1129
167	2419
168	1612
169	2741
170	2096
171	33715
172	8062
173	24031
174	20801
175	14997
176	22898
177	1290
178	1451
179	1612
180	8391
181	13061
182	7256
183	6450
184	12594
185	7901
186	10966
187	8224
188	38238
189	4196
190	5968
191	9515
192	11289
193	2741
194	14030
195	22745
196	45823
197	4044
198	9353
199	36609
200	17577
201	49669
202	4031
203	6289
204	4838
205	7901
206	5160
207	5807
208	31605
209	4354
210	7594
211	3064
212	3068
213	4196
214	9030
215	35640
216	17093
217	48702
218	1935
219	0.968
220	2580
221	8870
222	14843
223	3386
224	70798
225	23867
226	83376
227	11449
228	3064
229	7095
230	9514
231	4676
232	3225
233	6772
234	3064
235	3870
236	4192
237	5482
238	5975
239	11131
240	25966
241	14677
242	1935
243	1935
