# Supplementary material for: Expression of the cancer-associated DNA polymerase ε P286R in fission yeast leads to translesion synthesis polymerase dependent hypermutation and defective DNA replication
Source: PLoS Genet. 2021 Jul 6;17(7):e1009526. doi: 10.1371/journal.pgen.1009526 (PMC8284607; doi:10.1371/journal.pgen.1009526)
Supplement: S13 Table — (XLSX) [file pgen.1009526.s019.xlsx]

## Sheet: Fig 1B
Numerical data for Fig 1B Soriano et al
	CanR mutation rate relative to wt	95% CI
WT	1
e exonull	15	10-20
eP287R	65	50-80
d exonull	31	17-45
dP311R	2.3	1.7-2.9

## Sheet: Fig.5B
Doubling time (h)
expt	Wt	Exonull	P287R
1	3.098	3.094	3.888
2	3.073	3.086	3.891
3	3.139	3.102	3.805
	3.10333	3.094	3.86133

## Sheet: Fig 7A
Numerical data for Fig 7A Soriano et al
Strain	CanR mutation rate relative to WT	StDev
WT	1	0.3
Exonull	9.8	1.1
rev1Δ	2.8	0.9
rev3Δ	0.5	0.3
kpa1Δ	0.6	0.3
eso1-D147N	4.8	1.2
pol2-P287R	68.8	13.8
rev1Δ P287R	47.2	8
rev3Δ P287R	65.9	8.9
kpa1Δ P287R	14.4	2.8
eso1-D147N P287R	45	4.7

## Sheet: S2 Fig
Numerical data for S2_Fig Soriano et al
Type of base substitution	pol2-P287R	WT
CG->AT	0.3316	0.3067
CG->GC	0	0.0736
CG->TA	0.1373	0.2239
TA->AT	0.0907	0.0798
TA->CG	0.2824	0.1963
TA->GC	0.158	0.1196

## Sheet: S1A Fig
Cell length
	WT	WTConstruct	Exonull	P287R
	11.697	12.562	17.054	7.235
	10.679	11.895	9.965	10.614
	10.043	9.916	10.415	12.272
	11.437	11.81	11.646	9.585
	10.008	12.023	12.613	10.453
	11.618	6.981	11.934	9.093
	12.867	12.774	11.629	8.809
	11.672	9.728	12.234	8.294
	10.856	7.515	10.033	11.066
	8.582	7.29	12.955	7.949
	10.425	7.426	9.596	7.962
	8.655	8.331	9.409	8.351
	8.967	11.609	12.255	7.976
	9.769	12.435	11.349	9.611
	11.113	12.023	8.483	8.253
	10.987	10.887	8.44	8.382
	11.664	8.452	7.635	10.852
	11.01	9.689	7.59	13.094
	9.718	10.512	12.784	13.049
	7.036	6.79	12.913	11.955
	10.122	9.24	9.525	7.116
	7.959	7.174	9.347	10.572
	13.404	7.342	11.555	11.318
	7.244	10.702	8.044	11.499
	7.55	7.072	13.084	11.574
	9.092	8.544	9.344	10.425
	11.062	7.716	11.377	11.096
	7.836	7.392	8.007	10.097
	7.954	8.176	12.301	9.623
	12.209	12.59	10.305	9.45
	11.666	6.033	12.807	12.593
	9.945	13.601	10.616	12.341
	11.343	9.728	10.531	9.18
	9.757	12.332	11.026	10.679
	12.341	9.795	8.632	16.589
	10.619	8.002	10.775	8.979
	8.836	13.609	11.959	8.492
	8.066	12.172	13.105	17.261
	11.602	11.866	10.455	16.256
	12.49	13.303	11.915	12.946
	7.604	7.781	13.775	12.801
	7.811	8.726	12.327	11.333
	7.655	10.032	13.231	10.803
	9.265	7.784	9.675	10.661
	11.534	8.464	11.736	10.753
	9.082	11.406	11.768	9.769
	11.136	11.777	8.007	8.756
	9.531	10.454	8.67	7.805
	7.716	11.125	8.09	8.615
	11.316	11.157	7.757	7.313
	8.641	12.467	9.21	6.95
	8.281	11.215	11.069	8.166
	11.139	7.18	9.962	13.271
	10.112	7.137	8.239	14.569
	11.771	6.777	7.739	8.052
	10.945	10.179	7.671	7.503
	10.983	11.666	10.616	7.729
	9.878	11.142	10.531	12.148
	9.512	8.363	11.026	7.161
	12.692	9.63	8.632	7.331
	7.436	13.821	10.775	24.531
	6.702	9.52	11.959	9.404
	8.452	10.559	13.105	9.125
	11.742	8.133	10.455	8.353
	11.528	12.402	11.915	8.867
	10.907	11.58	13.775	16.593
	10.696	7.746	12.327	6.647
	7.805	13.309	13.231	7.517
	12.682	10.635	9.675	8.704
	7.927	8.529	11.736	12.882
	7.621	11.341	11.768	9.735
	12.478	7.205	8.007	17.162
	9.618	9.335	8.67	8.351
	10.813	8.998	8.09	7.928
	8.24	8.961	7.757	21.246
	10.207	8.047	9.21	15.028
	6.977	14.25	11.069	10.412
	13.997	7.952	9.962	12.501
	8.983	15.718	8.239	8.024
	7.798	8.593	7.739	8.005
	7.372	7.101	7.671	18.899
	10.84	5.994	13.007	8.454
	7.313	10.351	9.333	8.868
	11.445	9.668	13.021	13.712
	8.461	7.639	12.725	14.187
	11.818	13.238	10.885	13.997
	12.435	7.429	7.742	13.243
	11.077	7.326	6.621	11.807
	9.233	8.103	8.628	9.983
	13.828	7.892	7.739	9.044
	7.607	9.245	7.684	14.362
	12.496	10.248	8.252	21.731
	10.417	11.452	8.054	10.93
	12.681	13.924	8.664	9.658
	9.101	13.555	10.294	10.131
	6.748	7.503	8.433	19.504
	7.332	6.914	9.156	9.212
	9.493	10.232	8.608	6.783
	9.18	7.602	12.877	5.226
	9.496	7.828	9.768	6.359
	9.712	10.837	8.616	6.52
	11.305	12.92	9.52	11.248
	12.617	8.763	10.595	11.502
	13.53	6.611	9.246	15.254
	8.386	12.212	11.864	15.917
	8.461	12.552	8.603	8.557
	9.919	12.197	11.432	11.506
	11.671	13.524	10.753	12.827
	11.665	11.912	6.329	12.062
	7.663	12.897	10.035	11.92
	8.29	7.711	9.552	10.486
	10.177	7.8	10.195	9.976
	9.968	8.331	10.162	10.465
	10.678	13.073	10.491	10.227
	10.885	12.956	13.087	12.255
	12.961	11.445	7.56	11.348
	9.261	10.417	7.414	13.07
	12.877	8.704	10.762	10.651
	11.25	9.315	7.782	12.928
	10.374	12.181	7.306	5.949
	10.426	6.627	9.548	6.083
	7.562	7.256	10.231	7.441
	8.315	11.188	11.915	11.205
	11.125	14.598	13.334	10.694
	11.035	13.811	8.138	13.366
	7.302	10.129	7.296	13.721
	6.619	10.862	12.31	16.729
	11.421	11.697	10.217	7.571
	11.987	12.667	8.386	9.4
	10.512	10.976	7.869	7.066
	10.112	13.56	8.415	13.477
	7.322	13.618	6.79	9.841
	7.65	10.244	5.921	9.363
	10.467	8.979	9.363	12.083
	11.125	10.133	11.948	20.983
	10.008	10.227	9.992	11.996
	8.979	9.018	11.302	12.102
	8.457	7.738	12.271	17.923
	7.361	13.827	9.814	14.703
	6.732	11.428	7.383	14.217
	9.026	8.653	6.535	12.695
	10.887	11.51	11.857	8.491
	7.368	13.049	8.935	7.693
	8.248	10.028	7.84	8.998
	13.253	9.557	9.006	9.178
	11.157	8.321	10.502	6.998
	8.926	9.18	10.103	7.526
	8.412	13.299	9.189	13.204
	13.142	9.544	11.212	14.154
	11.008	10.534	7.137	9.026
	11.027	12.157	7.874	9.579
	10.789	13.706	9.219	10.789
	10.666	10.351	9.763	10.097
	8.238	12.969	8.185	14.012
	12.537	11.618	8.583	11.146
	11.754	13.896	12.871	11.686
	10.089	8.529	9.619	11.9
	6.796	9.304	8.398	6.462
	6.855	11.245	9.817	7.941
	7.125	8.406	10.217	6.492
	11.346	12.366	7.096	8.512
	11.067	11.378	7.61	8.15
	7.851	6.945	11.1	8.005
	8.501	10.507	12.311	8.052
	7.932	11.918	8.842	6.295
	9.178	7.366	7.625	6.883
	8.413	7.526	5.744	9.485
	13.135	12.034	11.576	9.128
	9.544	8.107	7.872	9.418
	11.932	13.061	7.011	9.885
	6.363	12.649	9.062	13.336
	10.558	8.929	7.29	7.863
	10.909	9.322	7.93	7.498
	9.406	12.042	8.677	7.944
	11.493	7.461	7.368	12.903
	8.871	6.95	6.825	11.241
	12.264	7.903	8.782	10.952
	10.417	6.827	9.17	12.032
	10.377	13.202	8.249	11.295
	9.477	12.578	9.335	9.848
	9.829	9.322	7.64	11.697
	9.989	8.264	8.964	14.892
	10.498	13.767	8.044	14.039
	8.152	12.616	7.439	12.129
	9.685	11.84	11.292	12.237
	13.232	10.627	12.857	12.868
	9.919	13.402	9.962	7.537
	7.764	8.271	9.226	12.579
	11.563	10.752	8.422	7.63
	11.384	14.291	7.827	15.57
	9.618	7.505	9.062	7.351
	9.652	7.537	9.627	11.642
	9.964	10.813	8.802	7.803
	9.867	10.952	7.451	11.736
	9.499	9.196	8.252	7.505
	7.08	9.636	7.836	8.933
	8.02	10.513	7.668	10.473
	15.188	12.774	7.884	9.496
	9.807	9.451	7.811	10.104
	11.666	12.525	7.704	9.305
	7.903	9.594	7.89	16.089
	10.248	11.525	9.044	13.811
	11.355	11.981	10.064	16.598
	8.391	17.481	9.131	13.601
	12.32	10.167	8.72	12.66
	9.134	7.132	7.93	12.097
	9.611	11.807	8.562	9.553
	11.485	10.722	9.112	15.774
	9.624	7.509	7.815	7.696
	9.018	19.176	6.834	7.792
	6.474	8.442	8.661	17.651
	6.596	7.276	7.331	11.279
	8.936	8.532	7.34	12.427
	10.135	8.157	8.176	9.729
	12.604	8.967	8.209	9.335
	10.679	10.84	7.303	13.918
	7.847	9.158	9.267	9.427
	11.666	12.45	8.537	25.773
	8.607	8.439	7.38	18.894
	12.185	7.349	6.43	14.45
	7	7.307	11.697	12.32
	7.52	6.005	7.494	15.695
	10.865	7.011	8.522	12.414
	14.536	10.93	6.727	14.354
	11.589	10.165	6.599	13.962
	7.663	11.228	11.97	11.238
	6.755	7.743	8.232	10.008
	8.665	6.867	7.056	9.848
	11.753	7.116	11.977	13.983
	11.473	12.588	7.349	13.925
	9.722	9.093	5.834	11.067
	11.303	7.611	8.529	11.003
	7.892	10.798	7.11	12.588
	12.815	7.174	7.831	8.749
	9.822	13.406	7.525	9.641
	8.562	15.23	9.729	19.598
	7.663	10.19	6.689	11.169
	7.029	7.235	6.054	10.897
	11.803	7.25	9.233	8.391
	9.699	7.071	6.977	10.57
	6.928	12.148	6.255	10.559
	6.107	13.742	7.243	8.456
	5.835	10.825	6.179	10.58
	6.262	11.323	5.447	10
	6.528	8.504	10.907	8.163
	7.001	7.632	8.178	12.393
	7.846		7.857	6.528
	10.932		10.789	6.988
	9.841		5.609	10.402
	6.511			15.432
	6.741			14.552
	12.252			8.15
	6.316			7.056
	10.527			8.378
	10.517			7.235
	9.058			6.2
	11.705			8.098
	7.38			10.059
	8.15			33.506
	8.15			27.017
	11.726			9.668
	7.694			6.086
	7.38			5.452
	12.337			14.299
	11.955			10.752
	8.576			10.791
	9.002			11.038
	8.626			16.487
	7.14			8.7
	8.02			10.614
				6.455
				11.592
				8.393
				8.681
				15.625
				8.083
				10.763
				6.343
				11.696
				9.508
				7.02
				7.116
				9.681
				11.363
				8.155
				7.216
				7.757
				8.065
				8.77
				9.131
				12.804
				9.438
				9.52
				10.475
				11.938
				9.18
				8.023
				8.512
				7.938
				13.085
				10.248
				13.401
				14.182
				8.427
				18.091
				8.772
				9.658
				9.11
				11.664
				8.557
				11.283
				12.65
				26.44
				16.501
				11.258
				14.384
				16.027
				12.552
				7.349
				7.464
				10.716
				13.842
				9.351
				8.041
				7
				10.516
				9.224
				8.342
				7.562
				13.015
				8.974
				6.072
				9.976
				6.95
				7.223
				10.644
				10.939
				8.353
				6.926
				7.959
				8.734
				11.38
				8.709
				16.487
				20.413
				9.557
				7.955
				8.264
				14.233
				7.406
				7.144
				8.183
				9.548
				17.192
				11.46
				13.851
				14.561
				11.526
				13.502
				14.307
				13.067
				11.283
				12.913
				13.544
				11.61
				8.952
				9.583
				8.898
				9.305
				6.926
				10.129
				6.605
				18.918
				9.706
				9.95
				9.974
				10.4
				11.508
				10.185
				10.635
				10.903
				8.133
				11.729
				10.79
				9.548
				8.864
				9.712
				10.152
				18.694
				9.064
				9.299
				9.742
				8.868
				8.065
				8.865
				11.397
				17.098
				16.207
				17.103
				9.521
				10.309
				21.358
				11.755
				10.779
				9.923
				10.19
				17.861
				12.292
				7.682
				11.02
				8.907
				10.335
				12.371
				15.185
				16.807
				14.63
				15.063
				14.13
				17.358
				10.273
				9.04
				14.206
				9.454
				10.532
				10.922
				11.644
				11.547
				9.815
				16.23
				8.715
				10.922
				7.927
				8.888
				14.797
				10.361
				10.695
				12.034
				13.238
				10.167
				11.464
				12.893
				16.548
				10.38
				12.252
				15.097
				11.841
				8.095
				8.484
				16.994
				9.65
				15.177
				13.603
				13.138
				9.707
				9.637
				7.878
				8.161
				8.178
				10.104
				10.87
				9.103
				9.802
				8.544
				8.522
				13.159
				11.726
				13.171
				10.985
				11.221
				12.13
				9.643
				11.262
				6.352
				7.378
				12.433
				11.947
				21.393
				15.341
				13.598
				15.481
				21.768
				10.425
				14.351
				12.123
				7.263
				8.216
				10.696
				7.939
				7.296
				8.633
				13.846
				7.409
				7.83
				8.044
				7.928
				11.711
				11.567
				8.25
				8.186
				8.454
				11.094
				18.465
				8.228
				9.406
				10.998
				11.262
				10.215
				15.428
				21.538
				14.538
				9.802
				10.746
				11.146
				14.074
				9.757
				9.726
				9.427
				13.334
				9.493
				14.641
				12.45
				6.576
				6.149
				11.695
				10.29
				14.863
				13.235
				13.044
				11.249
				11.151
				8.409
				8.596
				14.932
				11.673
				9.335
				13.299
				11.352
				13.702
				15.085
				7.01
				11.303
				10.342
				11.387
				10.271
				12.097
				7.29
				8.157
				10.731
				13.878
				12.102
				12.491
				8.02
				8.092
				7.326
				7.126
				8.165
				6.651
	9.77169	10.1553	9.41039	11.0481

## Sheet: S5B Fig
	genotype	strain	expt	total cells	cut etc cells	% cut
	rad3ts	3061	1	104	1	0.01
	rad3ts	3061	2	108	0	0
	average					0.005
						0.005
	pol2P287R	3755	1	115	0	0
	pol2P287R	3756	2	107	0	0
	average					0
	rad3ts pol2P287R	3827	1	108	37	0.343
	rad3ts pol2P287R	3827	2	104	42	0.404
	average					0.373
for graph		range of data/2
	% cuts/enucleate
rad3ts	0.005	0.005
pol2P287R	0	0
rad3ts pol2P287R	0.373	0.031
